# Supplementary material for: Extracellular vesicles in oral squamous carcinoma carry oncogenic miRNA profile and reprogram monocytes via NF-κB pathway
Source: Oncotarget. 2018 Oct 5;9(78):34838–54. doi: 10.18632/oncotarget.26208 (PMC6205181; doi:10.18632/oncotarget.26208)
Supplement: Supplementary file 2 [file oncotarget-09-34838-s002.xls]

## Sheet: mirnet_enrichment_kegg
Pathway	Total	Expected	Hits	Pval
Chronic myeloid leukemia	73	3.45	22	1.59e-10
Pathways in cancer	310	14.6	45	3e-10
Bladder cancer	29	1.37	14	5.46e-10
Pancreatic cancer	69	3.26	19	9.19e-09
Non-small cell lung cancer	52	2.46	16	3.53e-08
HTLV-I infection	199	9.4	31	5.81e-08
Prostate cancer	87	4.11	20	5.81e-08
Glioma	65	3.07	17	1.05e-07
p53 signaling pathway	68	3.21	17	1.99e-07
Cell cycle	124	5.86	23	2.02e-07
MAPK signaling pathway	265	12.5	35	2.76e-07
Melanoma	68	3.21	16	1.06e-06
Endometrial cancer	44	2.08	12	8.41e-06
Colorectal cancer	49	2.31	12	2.77e-05
Renal cell carcinoma	60	2.83	13	4.23e-05
Small cell lung cancer	80	3.78	15	4.69e-05
ErbB signaling pathway	87	4.11	15	0.000123
Acute myeloid leukemia	57	2.69	12	0.000123
TGF-beta signaling pathway	84	3.97	14	0.000346
Neurotrophin signaling pathway	123	5.81	17	0.000577
Toxoplasmosis	93	4.39	14	0.001
Influenza A	107	5.05	15	0.00124
Focal adhesion	200	9.44	22	0.00143
Hepatitis C	100	4.72	14	0.00194
Wnt signaling pathway	144	6.8	17	0.0033
Measles	102	4.82	13	0.00756
Epstein-Barr virus infection	91	4.3	12	0.00843
Adherens junction	70	3.31	10	0.0114
Apoptosis	83	3.92	11	0.0118
Thyroid cancer	28	1.32	6	0.0118
Insulin signaling pathway	137	6.47	15	0.0128
T cell receptor signaling pathway	98	4.63	12	0.0133
Amyotrophic lateral sclerosis (ALS)	39	1.84	7	0.0133
Jak-STAT signaling pathway	99	4.68	12	0.0141
GnRH signaling pathway	94	4.44	11	0.0272
mTOR signaling pathway	45	2.12	7	0.0281
Protein processing in endoplasmic reticulum	129	6.09	13	0.0433
B cell receptor signaling pathway	75	3.54	9	0.0457
Fc epsilon RI signaling pathway	75	3.54	9	0.0457
Gap junction	89	4.2	10	0.0469
Osteoclast differentiation	119	5.62	12	0.0521
Regulation of actin cytoskeleton	182	8.59	16	0.0588
Progesterone-mediated oocyte maturation	80	3.78	9	0.0625
Prion diseases	21	0.992	4	0.0758
Chemokine signaling pathway	189	8.93	16	0.0769
Dorso-ventral axis formation	12	0.567	3	0.0785
Endocytosis	101	4.77	10	0.0904
Melanogenesis	101	4.77	10	0.0904
Chagas disease (American trypanosomiasis)	89	4.2	9	0.104
VEGF signaling pathway	76	3.59	8	0.112
RIG-I-like receptor signaling pathway	49	2.31	6	0.113
PPAR signaling pathway	64	3.02	7	0.125
Cholinergic synapse	95	4.49	9	0.14
Long-term potentiation	70	3.31	7	0.184
Bacterial invasion of epithelial cells	56	2.64	6	0.185
Axon guidance	118	5.57	10	0.197
Herpes simplex infection	103	4.86	9	0.202
RNA degradation	60	2.83	6	0.232
Lysine degradation	47	2.22	5	0.249
Basal cell carcinoma	47	2.22	5	0.249
Adipocytokine signaling pathway	63	2.98	6	0.267
Alzheimer's disease	49	2.31	5	0.278
Fc gamma R-mediated phagocytosis	97	4.58	8	0.297
Arrhythmogenic right ventricular cardiomyopathy (ARVC)	12	0.567	2	0.364
African trypanosomiasis	25	1.18	3	0.372
Fatty acid metabolism	40	1.89	4	0.373
Natural killer cell mediated cytotoxicity	138	6.52	10	0.373
Serotonergic synapse	88	4.16	7	0.373
Legionellosis	40	1.89	4	0.373
Tuberculosis	174	8.22	12	0.373
SNARE interactions in vesicular transport	27	1.28	3	0.405
Huntington's disease	28	1.32	3	0.433
Retrograde endocannabinoid signaling	60	2.83	5	0.451
Sphingolipid metabolism	46	2.17	4	0.5
Type II diabetes mellitus	48	2.27	4	0.548
NOD-like receptor signaling pathway	49	2.31	4	0.569
Carbohydrate digestion and absorption	18	0.85	2	0.578
Parkinson's disease	18	0.85	2	0.578
Type I diabetes mellitus	5	0.236	1	0.59
Transcriptional misregulation in cancer	19	0.897	2	0.604
Graft-versus-host disease	19	0.897	2	0.604
Dopaminergic synapse	124	5.86	8	0.61
RNA transport	126	5.95	8	0.637
Oocyte meiosis	108	5.1	7	0.64
Epithelial cell signaling in Helicobacter pylori infection	37	1.75	3	0.647
Phosphatidylinositol signaling system	75	3.54	5	0.681
Hedgehog signaling pathway	56	2.64	4	0.681
Circadian rhythm - mammal	22	1.04	2	0.681
Vasopressin-regulated water reabsorption	22	1.04	2	0.681
Toll-like receptor signaling pathway	97	4.58	6	0.743
Galactose metabolism	26	1.23	2	0.816
Glycerophospholipid metabolism	82	3.87	5	0.816
Viral myocarditis	26	1.23	2	0.816
ECM-receptor interaction	84	3.97	5	0.841
Shigellosis	47	2.22	3	0.868
Autoimmune thyroid disease	10	0.472	1	0.868
Riboflavin metabolism	11	0.519	1	0.914
Malaria	11	0.519	1	0.914
Cytokine-cytokine receptor interaction	253	11.9	13	0.915
Long-term depression	70	3.31	4	0.918
Glycerolipid metabolism	52	2.46	3	0.935
Salmonella infection	72	3.4	4	0.935
Pertussis	52	2.46	3	0.935
Leishmaniasis	51	2.41	3	0.935
Phagosome	53	2.5	3	0.952
Tight junction	118	5.57	6	0.988
Morphine addiction	55	2.6	3	0.988
Ether lipid metabolism	35	1.65	2	0.991
Pathogenic Escherichia coli infection	35	1.65	2	0.991
Glycolysis / Gluconeogenesis	65	3.07	3	1
Fructose and mannose metabolism	36	1.7	1	1
Fatty acid elongation	23	1.09	1	1
Steroid biosynthesis	18	0.85	1	1
Purine metabolism	163	7.7	3	1
Pyrimidine metabolism	101	4.77	1	1
Alanine, aspartate and glutamate metabolism	32	1.51	1	1
Cysteine and methionine metabolism	34	1.61	1	1
Valine, leucine and isoleucine degradation	44	2.08	2	1
Arginine and proline metabolism	56	2.64	1	1
Histidine metabolism	26	1.23	1	1
Tryptophan metabolism	39	1.84	1	1
beta-Alanine metabolism	26	1.23	1	1
Starch and sucrose metabolism	53	2.5	2	1
N-Glycan biosynthesis	43	2.03	1	1
Inositol phosphate metabolism	58	2.74	3	1
Glycosylphosphatidylinositol(GPI)-anchor biosynthesis	17	0.803	1	1
alpha-Linolenic acid metabolism	21	0.992	1	1
Glycosphingolipid biosynthesis - lacto and neolacto series	26	1.23	1	1
Pyruvate metabolism	41	1.94	1	1
One carbon pool by folate	19	0.897	1	1
Retinol metabolism	66	3.12	1	1
Porphyrin and chlorophyll metabolism	36	1.7	1	1
Drug metabolism - other enzymes	44	2.08	1	1
Ribosome biogenesis in eukaryotes	55	2.6	2	1
mRNA surveillance pathway	82	3.87	1	1
Calcium signaling pathway	177	8.36	5	1
Neuroactive ligand-receptor interaction	27	1.28	1	1
Vascular smooth muscle contraction	109	5.15	4	1
Notch signaling pathway	47	2.22	1	1
Antigen processing and presentation	61	2.88	3	1
Cytosolic DNA-sensing pathway	20	0.944	1	1
Leukocyte transendothelial migration	108	5.1	5	1
Intestinal immune network for IgA production	29	1.37	1	1
Glutamatergic synapse	101	4.77	5	1
GABAergic synapse	67	3.16	3	1
Olfactory transduction	402	19	1	1
Taste transduction	45	2.12	2	1
Aldosterone-regulated sodium reabsorption	34	1.61	1	1
Endocrine and other factor-regulated calcium reabsorption	36	1.7	2	1
Salivary secretion	49	2.31	2	1
Gastric acid secretion	56	2.64	2	1
Pancreatic secretion	30	1.42	1	1
Bile secretion	29	1.37	1	1
Cocaine addiction	43	2.03	1	1
Amphetamine addiction	64	3.02	1	1
Alcoholism	166	7.84	7	1
Vibrio cholerae infection	19	0.897	1	1
Amoebiasis	46	2.17	2	1
Rheumatoid arthritis	19	0.897	1	1
Allograft rejection	29	1.37	1	1
Hypertrophic cardiomyopathy (HCM)	25	1.18	1	1
Dilated cardiomyopathy	78	3.68	3	1
