# Supplementary material for: Extracellular vesicles in oral squamous carcinoma carry oncogenic miRNA profile and reprogram monocytes via NF-κB pathway
Source: Oncotarget. 2018 Oct 5;9(78):34838–54. doi: 10.18632/oncotarget.26208 (PMC6205181; doi:10.18632/oncotarget.26208)
Supplement: Supplementary file 3 [file oncotarget-09-34838-s003.xls]

## Sheet: mirnet_enrichment_reactome
Pathway	Total	Expected	Hits	Pval
Oncogene Induced Senescence	30	1.4	15	8.6e-10
Signaling by TGF-beta Receptor Complex	72	3.37	21	2.77e-09
Oxidative Stress Induced Senescence	88	4.12	23	2.77e-09
Transcriptional activity of SMAD2/SMAD3:SMAD4 heterotrimer	43	2.01	16	9.82e-09
Signaling by SCF-KIT	133	6.23	27	1.42e-08
Generic Transcription Pathway	189	8.85	32	2.81e-08
Signaling by ERBB4	143	6.7	27	5.08e-08
Cellular Senescence	143	6.7	27	5.08e-08
Downstream signal transduction	151	7.07	27	1.04e-07
Signaling by FGFR	151	7.07	27	1.04e-07
Signaling by FGFR1	151	7.07	27	1.04e-07
Signaling by FGFR2	151	7.07	27	1.04e-07
Signaling by FGFR3	151	7.07	27	1.04e-07
Signaling by FGFR4	151	7.07	27	1.04e-07
Cellular responses to stress	256	12	36	1.6e-07
Signaling by EGFR	168	7.87	28	1.96e-07
NGF signalling via TRKA from the plasma membrane	189	8.85	30	1.96e-07
Pre-NOTCH Transcription and Translation	19	0.89	10	1.96e-07
Pre-NOTCH Expression and Processing	24	1.12	11	1.96e-07
Fc epsilon receptor (FCERI) signaling	169	7.91	28	2.14e-07
Signaling by ERBB2	152	7.12	26	3.81e-07
Signaling by NOTCH	86	4.03	19	5.54e-07
Signaling by PDGF	177	8.29	28	5.54e-07
GAB1 signalosome	98	4.59	20	8.81e-07
Downregulation of SMAD2/3:SMAD4 transcriptional activity	22	1.03	10	8.81e-07
Downstream signaling of activated FGFR1	139	6.51	24	8.96e-07
Downstream signaling of activated FGFR2	139	6.51	24	8.96e-07
Downstream signaling of activated FGFR3	139	6.51	24	8.96e-07
Downstream signaling of activated FGFR4	139	6.51	24	8.96e-07
Signalling by NGF	273	12.8	35	1.52e-06
DAP12 signaling	154	7.21	25	1.52e-06
PI3K events in ERBB4 signaling	94	4.4	19	1.56e-06
PIP3 activates AKT signaling	94	4.4	19	1.56e-06
PI3K events in ERBB2 signaling	94	4.4	19	1.56e-06
PI-3K cascade:FGFR1	94	4.4	19	1.56e-06
PI-3K cascade:FGFR2	94	4.4	19	1.56e-06
PI-3K cascade:FGFR3	94	4.4	19	1.56e-06
PI-3K cascade:FGFR4	94	4.4	19	1.56e-06
Cyclin D associated events in G1	30	1.4	11	1.56e-06
G1 Phase	30	1.4	11	1.56e-06
Post-transcriptional silencing by small RNAs	7	0.328	6	2.11e-06
PI3K/AKT activation	97	4.54	19	2.42e-06
Gene Expression	851	39.8	72	5.99e-06
Role of LAT2/NTAL/LAB on calcium mobilization	103	4.82	19	6.29e-06
DAP12 interactions	171	8.01	25	8.59e-06
Downstream signaling events of B Cell Receptor (BCR)	164	7.68	24	1.44e-05
Adaptive Immune System	430	20.1	43	3.5e-05
Diseases of signal transduction	235	11	29	3.5e-05
Innate Immune System	569	26.6	52	3.86e-05
Signaling by the B Cell Receptor (BCR)	190	8.9	25	5.79e-05
SMAD2/SMAD3:SMAD4 heterotrimer regulates transcription	28	1.31	9	7.57e-05
Intrinsic Pathway for Apoptosis	36	1.69	10	9.23e-05
Loss of Function of SMAD2/3 in Cancer	7	0.328	5	0.0001
SMAD2/3 MH2 Domain Mutants in Cancer	7	0.328	5	0.0001
Activation of BH3-only proteins	23	1.08	8	0.00013
Apoptosis	151	7.07	21	0.000142
Programmed Cell Death	154	7.21	21	0.000191
TGF-beta receptor signaling activates SMADs	32	1.5	9	0.000229
deactivation of the beta-catenin transactivating complex	40	1.87	10	0.000229
Signaling by TGF-beta Receptor Complex in Cancer	8	0.375	5	0.000231
Downregulation of TGF-beta receptor signaling	26	1.22	8	0.000329
Small interfering RNA (siRNA) biogenesis	9	0.421	5	0.000484
Signaling by Wnt	245	11.5	27	0.000522
GRB2 events in ERBB2 signaling	21	0.983	7	0.000606
Immune System	942	44.1	70	0.000677
Platelet activation, signaling and aggregation	189	8.85	22	0.00125
Ca2+ pathway	40	1.87	9	0.00139
SHC1 events in ERBB2 signaling	24	1.12	7	0.0015
Signal Transduction	2070	97	128	0.00175
Developmental Biology	438	20.5	38	0.00252
TGFBR1 KD Mutants in Cancer	7	0.328	4	0.00261
Loss of Function of TGFBR1 in Cancer	7	0.328	4	0.00261
Constitutive Signaling by Ligand-Responsive EGFR Cancer Variants	19	0.89	6	0.00276
Signaling by EGFR in Cancer	19	0.89	6	0.00276
Signaling by Ligand-Responsive EGFR Variants in Cancer	19	0.89	6	0.00276
Hemostasis	450	21.1	38	0.00406
GRB2 events in EGFR signaling	14	0.656	5	0.00509
Negative regulators of RIG-I/MDA5 signaling	30	1.4	7	0.00604
SHC1 events in EGFR signaling	15	0.702	5	0.00716
Signaling by BMP	23	1.08	6	0.00811
MicroRNA (miRNA) biogenesis	23	1.08	6	0.00811
TGF-beta receptor signaling in EMT (epithelial to mesenchymal transition)	16	0.749	5	0.00943
Rap1 signalling	16	0.749	5	0.00943
Regulation of signaling by CBL	16	0.749	5	0.00943
Mitotic G1-G1/S phases	126	5.9	15	0.0112
Regulation of Hypoxia-inducible Factor (HIF) by oxygen	25	1.17	6	0.0122
Cellular response to hypoxia	25	1.17	6	0.0122
Nucleotide-binding domain, leucine rich repeat containing receptor (NLR) signaling pathways	44	2.06	8	0.0123
ERK/MAPK targets	17	0.796	5	0.0123
Oxygen-dependent proline hydroxylation of Hypoxia-inducible Factor Alpha	18	0.843	5	0.0157
Axon guidance	292	13.7	26	0.0157
TRAF6 mediated induction of NFkB and MAP kinases upon TLR7/8 or 9 activation	68	3.18	10	0.0157
Downregulation of ERBB2:ERBB3 signaling	11	0.515	4	0.0161
Membrane binding and targetting of GAG proteins	11	0.515	4	0.0161
Synthesis And Processing Of GAG, GAGPOL Polyproteins	11	0.515	4	0.0161
Toll Like Receptor 7/8 (TLR7/8) Cascade	69	3.23	10	0.0166
PI3K/AKT Signaling in Cancer	81	3.79	11	0.0166
VEGFR2 mediated cell proliferation	27	1.26	6	0.0166
MyD88 dependent cascade initiated on endosome	69	3.23	10	0.0166
Signalling to ERKs	37	1.73	7	0.018
SHC1 events in ERBB4 signaling	19	0.89	5	0.0186
Toll Like Receptor 9 (TLR9) Cascade	71	3.32	10	0.0199
MAP kinase activation in TLR cascade	49	2.29	8	0.022
Beta-catenin phosphorylation cascade	6	0.281	3	0.022
Negative regulation of the PI3K/AKT network	6	0.281	3	0.022
misspliced GSK3beta mutants stabilize beta-catenin	6	0.281	3	0.022
Prolonged ERK activation events	20	0.936	5	0.0223
Nuclear Events (kinase and transcription factor activation)	20	0.936	5	0.0223
Negative regulation of FGFR3 signaling	29	1.36	6	0.0224
Nuclear Receptor transcription pathway	51	2.39	8	0.0268
Assembly Of The HIV Virion	13	0.609	4	0.0272
CD209 (DC-SIGN) signaling	21	0.983	5	0.0272
Advanced glycosylation endproduct receptor signaling	13	0.609	4	0.0272
Negative regulation of FGFR4 signaling	31	1.45	6	0.0306
TCF dependent signaling in response to WNT	173	8.1	17	0.0323
SOS-mediated signalling	14	0.656	4	0.0351
Spry regulation of FGF signaling	14	0.656	4	0.0351
Negative regulation of FGFR1 signaling	32	1.5	6	0.0351
VEGFA-VEGFR2 Pathway	92	4.31	11	0.0385
Toll Like Receptor 10 (TLR10) Cascade	67	3.14	9	0.0392
Toll Like Receptor 5 (TLR5) Cascade	67	3.14	9	0.0392
Signaling by FGFR1 in disease	33	1.55	6	0.0392
Signaling by FGFR1 mutants	33	1.55	6	0.0392
MyD88 cascade initiated on plasma membrane	67	3.14	9	0.0392
SHC-mediated signalling	15	0.702	4	0.0425
TRAF6 Mediated Induction of proinflammatory cytokines	56	2.62	8	0.0425
Constitutive Signaling by EGFRvIII	15	0.702	4	0.0425
Signaling by EGFRvIII in Cancer	15	0.702	4	0.0425
Negative regulation of FGFR2 signaling	34	1.59	6	0.044
BH3-only proteins associate with and inactivate anti-apoptotic BCL-2 members	8	0.375	3	0.0465
Downregulation of ERBB4 signaling	8	0.375	3	0.0465
G1/S DNA Damage Checkpoints	58	2.72	8	0.0506
Regulation of KIT signaling	16	0.749	4	0.0513
ARMS-mediated activation	16	0.749	4	0.0513
Signaling by FGFR1 fusion mutants	16	0.749	4	0.0513
G2/M DNA damage checkpoint	16	0.749	4	0.0513
Signaling by Insulin receptor	111	5.2	12	0.0513
EGFR downregulation	26	1.22	5	0.0575
beta-catenin independent WNT signaling	113	5.29	12	0.0575
CD28 co-stimulation	26	1.22	5	0.0575
MAPK targets/ Nuclear events mediated by MAP kinases	26	1.22	5	0.0575
Signaling by NOTCH1	60	2.81	8	0.0579
Signaling by VEGF	100	4.68	11	0.06
EGFR Transactivation by Gastrin	9	0.421	3	0.06
FCERI mediated MAPK activation	37	1.73	6	0.06
Regulation of necroptotic cell death	17	0.796	4	0.06
SHC-related events	17	0.796	4	0.06
MyD88:Mal cascade initiated on plasma membrane	74	3.46	9	0.0607
Toll Like Receptor TLR1:TLR2 Cascade	74	3.46	9	0.0607
Toll Like Receptor TLR6:TLR2 Cascade	74	3.46	9	0.0607
Toll Like Receptor 2 (TLR2) Cascade	74	3.46	9	0.0607
Regulation of mRNA stability by proteins that bind AU-rich elements	87	4.07	10	0.0607
Insulin receptor signalling cascade	87	4.07	10	0.0607
Signalling to RAS	27	1.26	5	0.061
NOD1/2 Signaling Pathway	27	1.26	5	0.061
Integrin alphaIIb beta3 signaling	27	1.26	5	0.061
FRS-mediated FGFR3 signaling	27	1.26	5	0.061
Membrane Trafficking	146	6.84	14	0.0662
Frs2-mediated activation	18	0.843	4	0.0678
SHC-related events triggered by IGF1R	18	0.843	4	0.0678
Signaling by WNT in cancer	18	0.843	4	0.0678
RAF/MAP kinase cascade	10	0.468	3	0.0737
Cell Cycle	498	23.3	35	0.0737
GP1b-IX-V activation signalling	10	0.468	3	0.0737
TRIF-mediated TLR3/TLR4 signaling	77	3.61	9	0.0737
NOTCH1 Intracellular Domain Regulates Transcription	40	1.87	6	0.0771
MyD88-independent TLR3/TLR4 cascade	78	3.65	9	0.0773
Toll Like Receptor 3 (TLR3) Cascade	78	3.65	9	0.0773
FRS2-mediated FGFR4 signaling	29	1.36	5	0.0773
RIG-I/MDA5 mediated induction of IFN-alpha/beta pathways	65	3.04	8	0.0775
RIPK1-mediated regulated necrosis	19	0.89	4	0.0775
Regulated Necrosis	19	0.89	4	0.0775
Activated TLR4 signalling	93	4.35	10	0.083
FRS-mediated FGFR1 signaling	30	1.4	5	0.0862
RHO GTPases Activate WASPs and WAVEs	30	1.4	5	0.0862
Cell Cycle Checkpoints	123	5.76	12	0.0884
Signaling by FGFR in disease	42	1.97	6	0.0898
AKT phosphorylates targets in the cytosol	11	0.515	3	0.0898
Signaling by NOTCH1 HD Domain Mutants in Cancer	11	0.515	3	0.0898
Constitutive Signaling by NOTCH1 HD Domain Mutants	11	0.515	3	0.0898
L1CAM interactions	81	3.79	9	0.0912
Transcriptional Regulation by TP53	55	2.58	7	0.0945
TP53 Regulates Metabolic Genes	55	2.58	7	0.0945
Toll Like Receptor 4 (TLR4) Cascade	96	4.49	10	0.0964
Interleukin-3, 5 and GM-CSF signaling	43	2.01	6	0.0977
Toll-Like Receptors Cascades	111	5.2	11	0.0983
Mitotic G2-G2/M phases	111	5.2	11	0.0983
Signaling by Leptin	21	0.983	4	0.101
activated TAK1 mediates p38 MAPK activation	21	0.983	4	0.101
FRS-mediated FGFR2 signaling	32	1.5	5	0.104
Cell Cycle, Mitotic	409	19.2	29	0.105
Association of licensing factors with the pre-replicative complex	12	0.562	3	0.108
Chk1/Chk2(Cds1) mediated inactivation of Cyclin B:Cdk1 complex	12	0.562	3	0.108
Glucagon-like Peptide-1 (GLP1) regulates insulin secretion	22	1.03	4	0.114
Signaling by FGFR3 mutants	22	1.03	4	0.114
Signaling by FGFR3 in disease	22	1.03	4	0.114
Constitutive Signaling by AKT1 E17K in Cancer	22	1.03	4	0.114
Regulatory RNA pathways	100	4.68	10	0.117
Disease	669	31.3	43	0.118
Fcgamma receptor (FCGR) dependent phagocytosis	72	3.37	8	0.118
Senescence-Associated Secretory Phenotype (SASP)	72	3.37	8	0.118
Response to elevated platelet cytosolic Ca2+	86	4.03	9	0.118
Constitutive Signaling by Aberrant PI3K in Cancer	59	2.76	7	0.119
Signaling by NOTCH1 PEST Domain Mutants in Cancer	46	2.15	6	0.119
Signaling by NOTCH1 in Cancer	46	2.15	6	0.119
Constitutive Signaling by NOTCH1 PEST Domain Mutants	46	2.15	6	0.119
Signaling by NOTCH1 HD+PEST Domain Mutants in Cancer	46	2.15	6	0.119
Constitutive Signaling by NOTCH1 HD+PEST Domain Mutants	46	2.15	6	0.119
Cyclin A:Cdk2-associated events at S phase entry	59	2.76	7	0.119
Activation of BAD and translocation to mitochondria	13	0.609	3	0.124
Signal attenuation	13	0.609	3	0.124
Regulation of lipid metabolism by Peroxisome proliferator-activated receptor alpha (PPARalpha)	60	2.81	7	0.127
Apoptotic execution phase	47	2.2	6	0.128
Circadian Clock	35	1.64	5	0.133
Cyclin E associated events during G1/S transition	61	2.86	7	0.136
Activated NOTCH1 Transmits Signal to the Nucleus	25	1.17	4	0.161
Recycling pathway of L1	25	1.17	4	0.161
Signaling by Interleukins	107	5.01	10	0.162
Platelet Aggregation (Plug Formation)	37	1.73	5	0.162
Acyl chain remodeling of CL	6	0.281	2	0.165
RSK activation	6	0.281	2	0.165
Fatty acid, triacylglycerol, and ketone body metabolism	123	5.76	11	0.165
C-type lectin receptors (CLRs)	123	5.76	11	0.165
TCR signaling	64	3	7	0.166
Signalling to p38 via RIT and RIN	15	0.702	3	0.169
CD28 dependent PI3K/Akt signaling	15	0.702	3	0.169
Signal regulatory protein (SIRP) family interactions	15	0.702	3	0.169
Miscellaneous transport and binding events	15	0.702	3	0.169
Death Receptor Signalling	15	0.702	3	0.169
G2/M Checkpoints	51	2.39	6	0.17
Budding and maturation of HIV virion	26	1.22	4	0.172
Semaphorin interactions	65	3.04	7	0.172
IRS-mediated signalling	80	3.75	8	0.179
Regulation of actin dynamics for phagocytic cup formation	52	2.43	6	0.18
Ubiquitin Mediated Degradation of Phosphorylated Cdc25A	52	2.43	6	0.18
p53-Independent DNA Damage Response	52	2.43	6	0.18
p53-Independent G1/S DNA damage checkpoint	52	2.43	6	0.18
Metabolism of lipids and lipoproteins	509	23.8	33	0.18
Degradation of beta-catenin by the destruction complex	66	3.09	7	0.18
Regulation of cholesterol biosynthesis by SREBP (SREBF)	39	1.83	5	0.181
Platelet degranulation	81	3.79	8	0.185
FGFR1 mutant receptor activation	27	1.26	4	0.185
Signaling by FGFR2 in disease	27	1.26	4	0.185
Signaling by FGFR2 mutants	27	1.26	4	0.185
Translesion synthesis by REV1	16	0.749	3	0.187
Cyclin A/B1 associated events during G2/M transition	16	0.749	3	0.187
TRAF6 mediated IRF7 activation in TLR7/8 or 9 signaling	16	0.749	3	0.187
IRS-related events	82	3.84	8	0.191
MEK activation	7	0.328	2	0.197
Apoptotic factor-mediated response	7	0.328	2	0.197
RAF phosphorylates MEK	7	0.328	2	0.197
AKT phosphorylates targets in the nucleus	7	0.328	2	0.197
CREB phosphorylation	7	0.328	2	0.197
binding of TCF/LEF:CTNNB1 to target gene promoters	7	0.328	2	0.197
Signaling by FGFR4 in disease	28	1.31	4	0.198
Signaling by FGFR4 mutants	28	1.31	4	0.198
Interleukin-2 signaling	41	1.92	5	0.204
IRS-related events triggered by IGF1R	84	3.93	8	0.207
KSRP destabilizes mRNA	17	0.796	3	0.207
Translesion synthesis by POLK	17	0.796	3	0.207
Translesion synthesis by POLI	17	0.796	3	0.207
Inflammasomes	17	0.796	3	0.207
Endosomal Sorting Complex Required For Transport (ESCRT)	29	1.36	4	0.216
S Phase	117	5.48	10	0.226
BMAL1:CLOCK,NPAS2 activates circadian gene expression	18	0.843	3	0.235
Tie2 Signaling	18	0.843	3	0.235
NOTCH2 Activation and Transmission of Signal to the Nucleus	18	0.843	3	0.235
Vesicle-mediated transport	184	8.62	14	0.235
E2F mediated regulation of DNA replication	30	1.4	4	0.235
Signaling by Type 1 Insulin-like Growth Factor 1 Receptor (IGF1R)	87	4.07	8	0.236
IGF1R signaling cascade	87	4.07	8	0.236
Metabolism of folate and pterines	8	0.375	2	0.237
Recycling of eIF2:GDP	8	0.375	2	0.237
G1/S Transition	103	4.82	9	0.239
Degradation of GLI2 by the proteasome	59	2.76	6	0.26
GLI3 is processed to GLI3R by the proteasome	59	2.76	6	0.26
IKK complex recruitment mediated by RIP1	19	0.89	3	0.26
Signaling by Rho GTPases	349	16.3	23	0.274
Phospholipid metabolism	139	6.51	11	0.277
Regulation of gene expression by Hypoxia-inducible Factor	9	0.421	2	0.285
Elevation of cytosolic Ca2+ levels	9	0.421	2	0.285
Sodium/Proton exchangers	9	0.421	2	0.285
CHL1 interactions	9	0.421	2	0.285
Synthesis of PIPs at the plasma membrane	33	1.55	4	0.298
Downstream TCR signaling	47	2.2	5	0.301
Rho GTPase cycle	125	5.85	10	0.301
G2/M Transition	109	5.1	9	0.305
Hedgehog 'off' state	78	3.65	7	0.317
G0 and Early G1	21	0.983	3	0.317
APC/C:Cdc20 mediated degradation of Cyclin B	21	0.983	3	0.317
Signal transduction by L1	21	0.983	3	0.317
Inhibition of replication initiation of damaged DNA by RB1/E2F1	10	0.468	2	0.325
E2F-enabled inhibition of pre-replication complex formation	10	0.468	2	0.325
Glycogen storage diseases	10	0.468	2	0.325
Myoclonic epilepsy of Lafora	10	0.468	2	0.325
Regulation of the Fanconi anemia pathway	10	0.468	2	0.325
Activation of the AP-1 family of transcription factors	10	0.468	2	0.325
Diseases of carbohydrate metabolism	10	0.468	2	0.325
Dimerization of procaspase-8	10	0.468	2	0.325
IRAK2 mediated activation of TAK1 complex	10	0.468	2	0.325
IRAK2 mediated activation of TAK1 complex upon TLR7/8 or 9 stimulation	10	0.468	2	0.325
NCAM signaling for neurite out-growth	64	3	6	0.327
Deadenylation-dependent mRNA decay	49	2.29	5	0.327
Post NMDA receptor activation events	35	1.64	4	0.331
disassembly of the destruction complex and recruitment of AXIN to the membrane	22	1.03	3	0.339
PI Metabolism	50	2.34	5	0.343
PKMTs methylate histone lysines	50	2.34	5	0.343
Ubiquitin-dependent degradation of Cyclin D1	50	2.34	5	0.343
Ubiquitin-dependent degradation of Cyclin D	50	2.34	5	0.343
PLCG1 events in ERBB2 signaling	36	1.69	4	0.353
APC-Cdc20 mediated degradation of Nek2A	23	1.08	3	0.366
Condensation of Prometaphase Chromosomes	11	0.515	2	0.366
Regulation by c-FLIP	11	0.515	2	0.366
Nephrin interactions	23	1.08	3	0.366
Deadenylation of mRNA	23	1.08	3	0.366
CASP8 activity is inhibited	11	0.515	2	0.366
Growth hormone receptor signaling	23	1.08	3	0.366
Cell surface interactions at the vascular wall	99	4.64	8	0.367
Orc1 removal from chromatin	68	3.18	6	0.389
Switching of origins to a post-replicative state	68	3.18	6	0.389
CDO in myogenesis	24	1.12	3	0.395
Myogenesis	24	1.12	3	0.395
Synthesis of PE	12	0.562	2	0.413
Regulation of gene expression in beta cells	12	0.562	2	0.413
Attenuation phase	12	0.562	2	0.413
CD28 dependent Vav1 pathway	12	0.562	2	0.413
The NLRP3 inflammasome	12	0.562	2	0.413
Basigin interactions	25	1.17	3	0.414
Syndecan interactions	25	1.17	3	0.414
Regulation of HSF1-mediated heat shock response	54	2.53	5	0.414
Costimulation by the CD28 family	54	2.53	5	0.414
Sema4D in semaphorin signaling	25	1.17	3	0.414
Sphingolipid metabolism	70	3.28	6	0.414
Lysosome Vesicle Biogenesis	25	1.17	3	0.414
Activation of NMDA receptor upon glutamate binding and postsynaptic events	39	1.83	4	0.414
Removal of licensing factors from origins	70	3.28	6	0.414
Regulation of DNA replication	70	3.28	6	0.414
AUF1 (hnRNP D0) destabilizes mRNA	55	2.58	5	0.425
p53-Dependent G1 DNA Damage Response	55	2.58	5	0.425
p53-Dependent G1/S DNA damage checkpoint	55	2.58	5	0.425
EPHB-mediated forward signaling	40	1.87	4	0.432
Factors involved in megakaryocyte development and platelet production	122	5.71	9	0.438
Receptor-ligand binding initiates the second proteolytic cleavage of Notch receptor	13	0.609	2	0.445
p38MAPK events	13	0.609	2	0.445
p75NTR recruits signalling complexes	13	0.609	2	0.445
NF-kB is activated and signals survival	13	0.609	2	0.445
Regulation of innate immune responses to cytosolic DNA	13	0.609	2	0.445
Glucose metabolism	72	3.37	6	0.445
MHC class II antigen presentation	89	4.17	7	0.447
Transcriptional regulation by small RNAs	73	3.42	6	0.458
Transcriptional regulation of white adipocyte differentiation	57	2.67	5	0.461
PRC2 methylates histones and DNA	42	1.97	4	0.476
Iron uptake and transport	42	1.97	4	0.476
Ribosomal scanning and start codon recognition	58	2.72	5	0.482
Chromatin modifying enzymes	216	10.1	14	0.484
Chromatin organization	216	10.1	14	0.484
GPVI-mediated activation cascade	28	1.31	3	0.498
Signaling by NOTCH2	28	1.31	3	0.498
trans-Golgi Network Vesicle Budding	43	2.01	4	0.498
Clathrin derived vesicle budding	43	2.01	4	0.498
Termination of translesion DNA synthesis	28	1.31	3	0.498
Signaling by Hedgehog	110	5.15	8	0.503
Degradation of GLI1 by the proteasome	60	2.81	5	0.521
HDACs deacetylate histones	44	2.06	4	0.522
NRIF signals cell death from the nucleus	15	0.702	2	0.523
FCERI mediated NF-kB activation	29	1.36	3	0.523
Glycogen synthesis	15	0.702	2	0.523
GRB2:SOS provides linkage to MAPK signaling for Integrins	15	0.702	2	0.523
p130Cas linkage to MAPK signaling for integrins	15	0.702	2	0.523
mRNA decay by 5' to 3' exoribonuclease	15	0.702	2	0.523
CREB phosphorylation through the activation of Ras	29	1.36	3	0.523
RHO GTPases activate CIT	15	0.702	2	0.523
IRAK1 recruits IKK complex	15	0.702	2	0.523
TRAF6 mediated induction of TAK1 complex	15	0.702	2	0.523
IRAK1 recruits IKK complex upon TLR7/8 or 9 stimulation	15	0.702	2	0.523
Transport of inorganic cations/anions and amino acids/oligopeptides	95	4.45	7	0.53
Mitochondrial biogenesis	30	1.4	3	0.553
Hedgehog 'on' state	79	3.7	6	0.553
Polo-like kinase mediated events	16	0.749	2	0.565
p75NTR signals via NF-kB	16	0.749	2	0.565
CRMPs in Sema3A signaling	16	0.749	2	0.565
mRNA Splicing - Major Pathway	115	5.38	8	0.565
mRNA Splicing	115	5.38	8	0.565
TRAF6 mediated NF-kB activation	16	0.749	2	0.565
Activation of IRF3/IRF7 mediated by TBK1/IKK epsilon	16	0.749	2	0.565
Amino acid transport across the plasma membrane	31	1.45	3	0.578
Gluconeogenesis	31	1.45	3	0.578
Regulation of PLK1 Activity at G2/M Transition	81	3.79	6	0.585
Ligand-dependent caspase activation	17	0.796	2	0.603
Synthesis of PIPs at the Golgi membrane	17	0.796	2	0.603
Sphingolipid de novo biosynthesis	32	1.5	3	0.603
RMTs methylate histone arginines	32	1.5	3	0.603
Regulation of AMPK activity via LKB1	17	0.796	2	0.603
Regulation of insulin secretion	48	2.25	4	0.603
regulation of FZD by ubiquitination	17	0.796	2	0.603
Lipid digestion, mobilization, and transport	48	2.25	4	0.603
Antigen activates B Cell Receptor (BCR) leading to generation of second messengers	32	1.5	3	0.603
Processing of Capped Intron-Containing Pre-mRNA	119	5.57	8	0.62
Regulation of activated PAK-2p34 by proteasome mediated degradation	49	2.29	4	0.624
Regulation of Apoptosis	50	2.34	4	0.652
SHC-mediated cascade:FGFR3	18	0.843	2	0.652
RHO GTPase Effectors	234	11	14	0.655
M Phase	235	11	14	0.668
Autodegradation of the E3 ubiquitin ligase COP1	51	2.39	4	0.679
PI3K Cascade	69	3.23	5	0.693
Translesion synthesis by Y family DNA polymerases bypasses lesions on DNA template	35	1.64	3	0.693
Translesion Synthesis by POLH	19	0.89	2	0.693
Post-Elongation Processing of Intron-Containing pre-mRNA	35	1.64	3	0.693
SCF(Skp2)-mediated degradation of p27/p21	52	2.43	4	0.693
EGFR interacts with phospholipase C-gamma	35	1.64	3	0.693
Energy dependent regulation of mTOR by LKB1-AMPK	19	0.89	2	0.693
Platelet calcium homeostasis	19	0.89	2	0.693
Stabilization of p53	52	2.43	4	0.693
mRNA 3'-end processing	35	1.64	3	0.693
Translocation of GLUT4 to the plasma membrane	53	2.48	4	0.721
Non-integrin membrane-ECM interactions	53	2.48	4	0.721
Late Phase of HIV Life Cycle	126	5.9	8	0.724
Anchoring of the basal body to the plasma membrane	89	4.17	6	0.724
Metabolism of nitric oxide	20	0.936	2	0.724
Signaling by Hippo	20	0.936	2	0.724
eNOS activation and regulation	20	0.936	2	0.724
JNK (c-Jun kinases) phosphorylation and activation mediated by activated human TAK1	20	0.936	2	0.724
SHC-mediated cascade:FGFR4	20	0.936	2	0.724
POLB-Dependent Long Patch Base Excision Repair	6	0.281	1	0.735
Nuclear signaling by ERBB4	37	1.73	3	0.735
Glycerophospholipid biosynthesis	90	4.21	6	0.735
Transport and synthesis of PAPS	6	0.281	1	0.735
Activation of ATR in response to replication stress	37	1.73	3	0.735
MASTL Facilitates Mitotic Progression	6	0.281	1	0.735
Cellular response to heat stress	72	3.37	5	0.735
Beta-oxidation of very long chain fatty acids	6	0.281	1	0.735
Multifunctional anion exchangers	6	0.281	1	0.735
Assembly of the ORC complex at the origin of replication	6	0.281	1	0.735
TRAIL signaling	6	0.281	1	0.735
Role of phospholipids in phagocytosis	21	0.983	2	0.751
Transcriptional activation of mitochondrial biogenesis	21	0.983	2	0.751
HSF1-dependent transactivation	21	0.983	2	0.751
SHC-mediated cascade:FGFR1	21	0.983	2	0.751
Gastrin-CREB signalling pathway via PKC and MAPK	187	8.76	11	0.755
Apoptotic cleavage of cellular proteins	38	1.78	3	0.758
Glycosphingolipid metabolism	38	1.78	3	0.758
Transmembrane transport of small molecules	526	24.6	28	0.759
degradation of DVL	56	2.62	4	0.767
Sema4D induced cell migration and growth-cone collapse	22	1.03	2	0.786
TAK1 activates NFkB by phosphorylation and activation of IKKs complex	22	1.03	2	0.786
Triglyceride Biosynthesis	39	1.83	3	0.786
Kinesins	22	1.03	2	0.786
Epigenetic regulation of gene expression	94	4.4	6	0.788
Gap junction trafficking	7	0.328	1	0.801
Pre-NOTCH Processing in Golgi	7	0.328	1	0.801
Cation-coupled Chloride cotransporters	7	0.328	1	0.801
Zinc efflux and compartmentalization by the SLC30 family	7	0.328	1	0.801
TNFR1-mediated proapoptotic signaling	7	0.328	1	0.801
Synthesis of DNA	95	4.45	6	0.801
Dectin-1 mediated noncanonical NF-kB signaling	58	2.72	4	0.802
CDT1 association with the CDC6:ORC:origin complex	58	2.72	4	0.802
Translation initiation complex formation	58	2.72	4	0.802
Lipoprotein metabolism	23	1.08	2	0.811
Regulation of beta-cell development	23	1.08	2	0.811
VEGFR2 mediated vascular permeability	23	1.08	2	0.811
SHC-mediated cascade:FGFR2	23	1.08	2	0.811
Activation of the mRNA upon binding of the cap-binding complex and eIFs, and subsequent binding to 43S	59	2.76	4	0.823
Eukaryotic Translation Initiation	116	5.43	7	0.825
Cap-dependent Translation Initiation	116	5.43	7	0.825
Recognition and association of DNA glycosylase with site containing an affected pyrimidine	8	0.375	1	0.833
Cleavage of the damaged pyrimidine	8	0.375	1	0.833
Apoptosis induced DNA fragmentation	8	0.375	1	0.833
HIV Life Cycle	136	6.37	8	0.833
Nef and signal transduction	8	0.375	1	0.833
Autodegradation of Cdh1 by Cdh1:APC/C	60	2.81	4	0.833
VEGF ligand-receptor interactions	8	0.375	1	0.833
VEGF binds to VEGFR leading to receptor dimerization	8	0.375	1	0.833
PPARA activates gene expression	42	1.97	3	0.833
ERKs are inactivated	8	0.375	1	0.833
Activation of DNA fragmentation factor	8	0.375	1	0.833
G beta:gamma signalling through PI3Kgamma	8	0.375	1	0.833
Sema4D mediated inhibition of cell attachment and migration	8	0.375	1	0.833
Fanconi Anemia pathway	24	1.12	2	0.833
Platelet sensitization by LDL	8	0.375	1	0.833
Formyl peptide receptors bind formyl peptides and many other ligands	8	0.375	1	0.833
HuR stabilizes mRNA	8	0.375	1	0.833
repression of WNT target genes	8	0.375	1	0.833
CLEC7A (Dectin-1) signaling	99	4.64	6	0.833
CDC6 association with the ORC:origin complex	8	0.375	1	0.833
Creatine metabolism	8	0.375	1	0.833
mRNA Splicing - Minor Pathway	42	1.97	3	0.833
Depyrimidination	8	0.375	1	0.833
mitochondrial fatty acid beta-oxidation of saturated fatty acids	8	0.375	1	0.833
Cell death signalling via NRAGE, NRIF and NADE	61	2.86	4	0.833
Effects of PIP2 hydrolysis	25	1.17	2	0.845
Transport of Mature mRNA derived from an Intron-Containing Transcript	25	1.17	2	0.845
Metal ion SLC transporters	25	1.17	2	0.845
Caspase activation via extrinsic apoptotic signalig pathway	25	1.17	2	0.845
Mitotic Prometaphase	100	4.68	6	0.845
DNA Replication	100	4.68	6	0.845
Cleavage of Growing Transcript in the Termination Region	44	2.06	3	0.856
Recognition of DNA damage by PCNA-containing replication complex	26	1.22	2	0.856
Displacement of DNA glycosylase by APEX1	9	0.421	1	0.856
PLC beta mediated events	45	2.11	3	0.856
Neurotransmitter Release Cycle	45	2.11	3	0.856
ER-Phagosome pathway	64	3	4	0.856
Cytokine Signaling in Immune system	284	13.3	15	0.856
RORA activates gene expression	9	0.421	1	0.856
Gap junction trafficking and regulation	9	0.421	1	0.856
APC/C:Cdc20 mediated degradation of Securin	64	3	4	0.856
ER to Golgi Transport	9	0.421	1	0.856
WNT mediated activation of DVL	9	0.421	1	0.856
formation of the beta-catenin:TCF transactivating complex	44	2.06	3	0.856
COPII (Coat Protein 2) Mediated Vesicle Transport	9	0.421	1	0.856
Integrin cell surface interactions	83	3.89	5	0.856
Activation of gene expression by SREBF (SREBP)	26	1.22	2	0.856
WNT ligand biogenesis and trafficking	26	1.22	2	0.856
Loss of Nlp from mitotic centrosomes	63	2.95	4	0.856
Loss of proteins required for interphase microtubule organizationÂ from the centrosome	63	2.95	4	0.856
Lysosphingolipid and LPA receptors	9	0.421	1	0.856
Role of Abl in Robo-Slit signaling	9	0.421	1	0.856
Vasopressin regulates renal water homeostasis via Aquaporins	26	1.22	2	0.856
Uptake and function of anthrax toxins	9	0.421	1	0.856
RHO GTPases Activate Rhotekin and Rhophilins	9	0.421	1	0.856
Assembly of the pre-replicative complex	64	3	4	0.856
RNA Polymerase II Transcription Termination	44	2.06	3	0.856
DNA Damage Bypass	44	2.06	3	0.856
TNF signaling	9	0.421	1	0.856
Post-Elongation Processing of the Transcript	44	2.06	3	0.856
Insulin receptor recycling	26	1.22	2	0.856
Interleukin receptor SHC signaling	26	1.22	2	0.856
EPH-Ephrin signaling	84	3.93	5	0.865
Synthesis of IP3 and IP4 in the cytosol	27	1.26	2	0.873
Golgi Associated Vesicle Biogenesis	27	1.26	2	0.873
Glycolysis	27	1.26	2	0.873
Interleukin-6 signaling	10	0.468	1	0.876
G-protein mediated events	46	2.15	3	0.876
Activation of NF-kappaB in B cells	66	3.09	4	0.876
ISG15 antiviral mechanism	66	3.09	4	0.876
Antiviral mechanism by IFN-stimulated genes	66	3.09	4	0.876
Interaction With The Zona Pellucida	10	0.468	1	0.876
Synthesis of PA	28	1.31	2	0.876
Cell-Cell communication	125	5.85	7	0.876
Host Interactions of HIV factors	126	5.9	7	0.876
Nef mediated downregulation of MHC class I complex cell surface expression	10	0.468	1	0.876
The role of Nef in HIV-1 replication and disease pathogenesis	28	1.31	2	0.876
mTOR signalling	28	1.31	2	0.876
Synthesis of PIPs at the late endosome membrane	10	0.468	1	0.876
p75 NTR receptor-mediated signalling	86	4.03	5	0.876
Vitamin B5 (pantothenate) metabolism	10	0.468	1	0.876
Golgi to ER Retrograde Transport	10	0.468	1	0.876
COPI Mediated Transport	10	0.468	1	0.876
eNOS activation	10	0.468	1	0.876
Activation of PPARGC1A (PGC-1alpha) by phosphorylation	10	0.468	1	0.876
ADP signalling through P2Y purinoceptor 1	10	0.468	1	0.876
Role of second messengers in netrin-1 signaling	10	0.468	1	0.876
O-glycosylation of TSR domain-containing proteins	10	0.468	1	0.876
Activation of SMO	10	0.468	1	0.876
Base-Excision Repair, AP Site Formation	10	0.468	1	0.876
Transferrin endocytosis and recycling	28	1.31	2	0.876
Cdc20:Phospho-APC/C mediated degradation of Cyclin A	67	3.14	4	0.88
ECM proteoglycans	67	3.14	4	0.88
Integration of energy metabolism	88	4.12	5	0.902
APC:Cdc20 mediated degradation of cell cycle proteins prior to satisfation of the cell cycle checkpoint	68	3.18	4	0.902
PKB-mediated events	29	1.36	2	0.902
Transport of Mature Transcript to Cytoplasm	29	1.36	2	0.902
APC/C:Cdh1 mediated degradation of Cdc20 and other APC/C:Cdh1 targeted proteins in late mitosis/early G1	69	3.23	4	0.909
Synthesis of IP2, IP, and Ins in the cytosol	11	0.515	1	0.909
Heme biosynthesis	11	0.515	1	0.909
Axonal growth inhibition (RHOA activation)	11	0.515	1	0.909
Biotin transport and metabolism	11	0.515	1	0.909
YAP1- and WWTR1 (TAZ)-stimulated gene expression	11	0.515	1	0.909
Hyaluronan uptake and degradation	11	0.515	1	0.909
DSCAM interactions	11	0.515	1	0.909
PERK regulates gene expression	11	0.515	1	0.909
CTLA4 inhibitory signaling	11	0.515	1	0.909
G-protein beta:gamma signalling	11	0.515	1	0.909
Amino acid and oligopeptide SLC transporters	49	2.29	3	0.909
GTP hydrolysis and joining of the 60S ribosomal subunit	109	5.1	6	0.909
Purine ribonucleoside monophosphate biosynthesis	11	0.515	1	0.909
SLC-mediated transmembrane transport	254	11.9	13	0.91
Ca-dependent events	30	1.4	2	0.91
Laminin interactions	30	1.4	2	0.91
Transcriptional regulation of pluripotent stem cells	30	1.4	2	0.91
APC/C:Cdc20 mediated degradation of mitotic proteins	70	3.28	4	0.915
CDK-mediated phosphorylation and removal of Cdc6	50	2.34	3	0.916
Elongation arrest and recovery	31	1.45	2	0.923
Rev-mediated nuclear export of HIV RNA	31	1.45	2	0.923
HIV elongation arrest and recovery	31	1.45	2	0.923
Pausing and recovery of HIV elongation	31	1.45	2	0.923
Activation of APC/C and APC/C:Cdc20 mediated degradation of mitotic proteins	71	3.32	4	0.923
Vpu mediated degradation of CD4	51	2.39	3	0.923
Nuclear import of Rev protein	31	1.45	2	0.923
Separation of Sister Chromatids	153	7.16	8	0.923
FCERI mediated Ca+2 mobilization	31	1.45	2	0.923
Recruitment of mitotic centrosome proteins and complexes	71	3.32	4	0.923
Centrosome maturation	71	3.32	4	0.923
Formation of the ternary complex, and subsequently, the 43S complex	51	2.39	3	0.923
Resolution of Abasic Sites (AP sites)	31	1.45	2	0.923
ABCA transporters in lipid homeostasis	12	0.562	1	0.926
Tetrahydrobiopterin (BH4) synthesis, recycling, salvage and regulation	12	0.562	1	0.926
Signaling by Activin	12	0.562	1	0.926
Trafficking and processing of endosomal TLR	12	0.562	1	0.926
p75NTR regulates axonogenesis	12	0.562	1	0.926
Caspase-mediated cleavage of cytoskeletal proteins	12	0.562	1	0.926
CLEC7A (Dectin-1) induces NFAT activation	12	0.562	1	0.926
BBSome-mediated cargo-targeting to cilium	12	0.562	1	0.926
NF-kB activation through FADD/RIP-1 pathway mediated by caspase-8 and -10	12	0.562	1	0.926
Class I MHC mediated antigen processing & presentation	93	4.35	5	0.933
HIV Infection	218	10.2	11	0.935
Base Excision Repair	32	1.5	2	0.938
Unfolded Protein Response (UPR)	73	3.42	4	0.941
DAG and IP3 signaling	33	1.55	2	0.95
Glucagon signaling in metabolic regulation	33	1.55	2	0.95
Synthesis of PIPs at the early endosome membrane	13	0.609	1	0.95
Chylomicron-mediated lipid transport	13	0.609	1	0.95
Interactions of Rev with host cellular proteins	33	1.55	2	0.95
Vif-mediated degradation of APOBEC3G	53	2.48	3	0.95
HDL-mediated lipid transport	13	0.609	1	0.95
alpha-linolenic (omega3) and linoleic (omega6) acid metabolism	13	0.609	1	0.95
alpha-linolenic acid (ALA) metabolism	13	0.609	1	0.95
SUMOylation of DNA damage response and repair proteins	74	3.46	4	0.95
SUMO E3 ligases SUMOylate target proteins	74	3.46	4	0.95
Regulation of Rheb GTPase activity by AMPK	13	0.609	1	0.95
N-glycan trimming in the ER and Calnexin/Calreticulin cycle	13	0.609	1	0.95
Purine metabolism	33	1.55	2	0.95
Purine salvage	13	0.609	1	0.95
Antigen processing: Ubiquitination & Proteasome degradation	53	2.48	3	0.95
SCF-beta-TrCP mediated degradation of Emi1	54	2.53	3	0.952
Platelet homeostasis	54	2.53	3	0.952
degradation of AXIN	54	2.53	3	0.952
Regulation of APC/C activators between G1/S and early anaphase	75	3.51	4	0.954
Latent infection of Homo sapiens with Mycobacterium tuberculosis	34	1.59	2	0.964
Phagosomal maturation (early endosomal stage)	34	1.59	2	0.964
XBP1(S) activates chaperone genes	55	2.58	3	0.964
Aquaporin-mediated transport	34	1.59	2	0.964
DNA methylation	34	1.59	2	0.964
Hh mutants that don't undergo autocatalytic processing are degraded by ERAD	55	2.58	3	0.964
Hh mutants abrogate ligand secretion	55	2.58	3	0.964
Mitotic Anaphase	161	7.54	8	0.971
Antigen processing-Cross presentation	77	3.61	4	0.972
Hyaluronan metabolism	14	0.656	1	0.972
DCC mediated attractive signaling	14	0.656	1	0.972
Mitotic Telophase/Cytokinesis	14	0.656	1	0.972
Processing of Intronless Pre-mRNAs	14	0.656	1	0.972
Regulation of IFNG signaling	14	0.656	1	0.972
TRAF3-dependent IRF activation pathway	14	0.656	1	0.972
PLC-gamma1 signalling	35	1.64	2	0.973
Molecules associated with elastic fibres	35	1.64	2	0.973
Mitotic Metaphase and Anaphase	162	7.59	8	0.973
Diseases of metabolism	35	1.64	2	0.973
Assembly of the primary cilium	163	7.63	8	0.981
SUMOylation	79	3.7	4	0.997
IRE1alpha activates chaperones	58	2.72	3	0.997
ABC-family proteins mediated transport	36	1.69	2	0.997
G alpha (12/13) signalling events	58	2.72	3	0.997
Asymmetric localization of PCP proteins	58	2.72	3	0.997
RHO GTPases activate IQGAPs	15	0.702	1	0.997
M/G1 Transition	79	3.7	4	0.997
DNA Replication Pre-Initiation	79	3.7	4	0.997
Platelet Adhesion to exposed collagen	15	0.702	1	0.997
Mitochondrial Fatty Acid Beta-Oxidation	15	0.702	1	0.997
Transport to the Golgi and subsequent modification	36	1.69	2	0.997
N-Glycan antennae elongation	15	0.702	1	0.997
Resolution of AP sites via the multiple-nucleotide patch replacement pathway	19	0.89	1	1
Opioid Signalling	64	3	3	1
PKA-mediated phosphorylation of CREB	17	0.796	1	1
Calmodulin induced events	28	1.31	1	1
CaM pathway	28	1.31	1	1
Post-Elongation Processing of Intronless pre-mRNA	23	1.08	1	1
Neurotransmitter Receptor Binding And Downstream Transmission In The Postsynaptic Cell	137	6.41	5	1
Transmission across Chemical Synapses	194	9.08	8	1
Neuronal System	274	12.8	9	1
Formation of RNA Pol II elongation complex	43	2.01	2	1
Signaling by NODAL	19	0.89	1	1
Fertilization	23	1.08	1	1
Meiotic synapsis	48	2.25	1	1
Cross-presentation of soluble exogenous antigens (endosomes)	47	2.2	1	1
Mitochondrial protein import	35	1.64	1	1
Activation of G protein gated Potassium channels	25	1.17	1	1
G protein gated Potassium channels	25	1.17	1	1
Inwardly rectifying K+ channels	31	1.45	1	1
Potassium Channels	100	4.68	2	1
Voltage gated Potassium channels	44	2.06	1	1
Inhibition of the proteolytic activity of APC/C required for the onset of anaphase by mitotic spindle checkpoint components	18	0.843	1	1
Inactivation of APC/C via direct inhibition of the APC/C complex	18	0.843	1	1
The citric acid (TCA) cycle and respiratory electron transport	136	6.37	5	1
Metabolism	1460	68.6	64	1
Reproduction	23	1.08	1	1
Degradation of the extracellular matrix	109	5.1	2	1
Extracellular matrix organization	249	11.7	8	1
Acyl chain remodelling of PG	17	0.796	1	1
Inositol phosphate metabolism	46	2.15	2	1
Meiosis	84	3.93	3	1
Phase II conjugation	72	3.37	1	1
Cytosolic sulfonation of small molecules	20	0.936	1	1
Elastic fibre formation	39	1.83	2	1
L13a-mediated translational silencing of Ceruloplasmin expression	108	5.06	5	1
Eukaryotic Translation Elongation	91	4.26	2	1
Peptide chain elongation	88	4.12	2	1
3' -UTR-mediated translational regulation	108	5.06	5	1
Metabolism of nucleotides	79	3.7	2	1
Synthesis of glycosylphosphatidylinositol (GPI)	17	0.796	1	1
Glycosaminoglycan metabolism	116	5.43	3	1
Post-translational modification: synthesis of GPI-anchored proteins	26	1.22	1	1
Respiratory electron transport, ATP synthesis by chemiosmotic coupling, and heat production by uncoupling proteins.	99	4.64	3	1
Formation of ATP by chemiosmotic coupling	18	0.843	1	1
Hormone-sensitive lipase (HSL)-mediated triacylglycerol hydrolysis	19	0.89	1	1
PKA activation	16	0.749	1	1
Keratan sulfate/keratin metabolism	33	1.55	1	1
Gamma carboxylation, hypusine formation and arylsulfatase activation	35	1.64	1	1
PKA activation in glucagon signalling	17	0.796	1	1
Nef-mediates down modulation of cell surface receptors by recruiting them to clathrin adapters	21	0.983	1	1
Formation of HIV elongation complex in the absence of HIV Tat	43	2.01	2	1
HIV Transcription Elongation	42	1.97	1	1
Transcription of the HIV genome	66	3.09	2	1
Formation of HIV-1 elongation complex containing HIV-1 Tat	42	1.97	1	1
Pausing and recovery of Tat-mediated HIV elongation	30	1.4	1	1
Tat-mediated HIV elongation arrest and recovery	30	1.4	1	1
Tat-mediated elongation of the HIV-1 transcript	42	1.97	1	1
Influenza Infection	122	5.71	5	1
Influenza Life Cycle	117	5.48	4	1
Influenza Viral RNA Transcription and Replication	113	5.29	3	1
Viral Messenger RNA Synthesis	27	1.26	1	1
Regulation of Glucokinase by Glucokinase Regulatory Protein	29	1.36	1	1
APC/C-mediated degradation of cell cycle proteins	80	3.75	4	1
Interactions of Vpr with host cellular proteins	34	1.59	1	1
Conversion from APC/C:Cdc20 to APC/C:Cdh1 in late anaphase	16	0.749	1	1
Phosphorylation of the APC/C	17	0.796	1	1
SRP-dependent cotranslational protein targeting to membrane	109	5.1	2	1
DARPP-32 events	23	1.08	1	1
Vpr-mediated nuclear import of PICs	31	1.45	1	1
Cytosolic sensors of pathogen-associated DNA	60	2.81	2	1
Organelle biogenesis and maintenance	283	13.3	12	1
Hexose transport	42	1.97	2	1
Metabolism of porphyrins	17	0.796	1	1
Cholesterol biosynthesis	23	1.08	1	1
Viral mRNA Translation	86	4.03	2	1
NRAGE signals death through JNK	45	2.11	2	1
Metabolism of water-soluble vitamins and cofactors	83	3.89	4	1
Metabolism of vitamins and cofactors	83	3.89	4	1
Immunoregulatory interactions between a Lymphoid and a non-Lymphoid cell	68	3.18	2	1
Keratan sulfate biosynthesis	28	1.31	1	1
Phosphorylation of CD3 and TCR zeta chains	20	0.936	1	1
Generation of second messenger molecules	31	1.45	1	1
Glutamate Neurotransmitter Release Cycle	23	1.08	1	1
Biological oxidations	149	6.98	1	1
Dopamine Neurotransmitter Release Cycle	20	0.936	1	1
Visual phototransduction	89	4.17	3	1
Condensation of Prophase Chromosomes	27	1.26	1	1
The canonical retinoid cycle in rods (twilight vision)	16	0.749	1	1
Resolution of Sister Chromatid Cohesion	92	4.31	4	1
The phototransduction cascade	33	1.55	1	1
Inactivation, recovery and regulation of the phototransduction cascade	32	1.5	1	1
DNA Damage/Telomere Stress Induced Senescence	37	1.73	2	1
Insulin processing	22	1.03	1	1
Stimuli-sensing channels	89	4.17	4	1
POU5F1 (OCT4), SOX2, NANOG activate genes related to proliferation	21	0.983	1	1
Peptide hormone metabolism	54	2.53	1	1
Nuclear Envelope Breakdown	42	1.97	1	1
HATs acetylate histones	119	5.57	2	1
TRP channels	25	1.17	1	1
Detoxification of Reactive Oxygen Species	28	1.31	1	1
Nuclear Pore Complex (NPC) Disassembly	32	1.5	1	1
Regulation of ornithine decarboxylase (ODC)	50	2.34	1	1
Signaling by GPCR	940	44	17	1
Class A/1 (Rhodopsin-like receptors)	307	14.4	4	1
Netrin-1 signaling	42	1.97	2	1
Peptide ligand-binding receptors	191	8.94	3	1
Signaling by Robo receptor	23	1.08	1	1
Cytosolic tRNA aminoacylation	24	1.12	1	1
tRNA Aminoacylation	42	1.97	1	1
GPCR downstream signaling	855	40	9	1
Peroxisomal lipid metabolism	21	0.983	1	1
Nitric oxide stimulates guanylate cyclase	24	1.12	1	1
Metabolism of proteins	645	30.2	24	1
Signal amplification	17	0.796	1	1
EPHA-mediated growth cone collapse	29	1.36	1	1
EPH-ephrin mediated repulsion of cells	46	2.15	2	1
Sema3A PAK dependent Axon repulsion	16	0.749	1	1
Sialic acid metabolism	32	1.5	1	1
PCP/CE pathway	77	3.61	3	1
G alpha (q) signalling events	166	7.77	5	1
Other semaphorin interactions	19	0.89	1	1
cGMP effects	18	0.843	1	1
G alpha (i) signalling events	203	9.5	2	1
NCAM1 interactions	38	1.78	1	1
Transport of glucose and other sugars, bile salts and organic acids, metal ions and amine compounds	95	4.45	3	1
Transport of vitamins, nucleosides, and related molecules	35	1.64	1	1
SIRT1 negatively regulates rRNA Expression	37	1.73	1	1
NoRC negatively regulates rRNA expression	74	3.46	3	1
Zinc transporters	17	0.796	1	1
Biosynthesis of the N-glycan precursor (dolichol lipid-linked oligosaccharide, LLO) and transfer to a nascent protein	65	3.04	1	1
Asparagine N-linked glycosylation	117	5.48	5	1
Synthesis of substrates in N-glycan biosythesis	51	2.39	1	1
Interleukin-1 signaling	45	2.11	2	1
Butyrate Response Factor 1 (BRF1) destabilizes mRNA	17	0.796	1	1
Tristetraprolin (TTP) destabilizes mRNA	17	0.796	1	1
Regulation of mitotic cell cycle	80	3.75	4	1
Thrombin signalling through proteinase activated receptors (PARs)	17	0.796	1	1
GPCR ligand binding	392	18.4	4	1
RNA Polymerase I, RNA Polymerase III, and Mitochondrial Transcription	66	3.09	1	1
O-linked glycosylation	63	2.95	1	1
Negative epigenetic regulation of rRNA expression	77	3.61	3	1
Uptake and actions of bacterial toxins	22	1.03	1	1
Hedgehog ligand biogenesis	62	2.9	3	1
Signaling by Retinoic Acid	42	1.97	1	1
RA biosynthesis pathway	22	1.03	1	1
Mitochondrial translation initiation	84	3.93	1	1
Mitochondrial translation	90	4.21	1	1
Mitochondrial translation elongation	84	3.93	1	1
Mitochondrial translation termination	84	3.93	1	1
VxPx cargo-targeting to cilium	20	0.936	1	1
Cargo trafficking to the periciliary membrane	39	1.83	1	1
Intraflagellar transport	37	1.73	2	1
RHO GTPases activate PKNs	60	2.81	3	1
Activated PKN1 stimulates transcription of AR (androgen receptor) regulated genes KLK2 and KLK3	36	1.69	1	1
RHO GTPases Activate ROCKs	16	0.749	1	1
RHO GTPases activate PAKs	23	1.08	1	1
Phospholipase C-mediated cascade: FGFR1	48	2.25	2	1
Phospholipase C-mediated cascade; FGFR2	50	2.34	2	1
Phospholipase C-mediated cascade; FGFR3	45	2.11	2	1
Phospholipase C-mediated cascade; FGFR4	47	2.2	2	1
Infectious disease	360	16.9	16	1
RHO GTPases Activate Formins	102	4.78	5	1
Post-translational protein modification	309	14.5	12	1
Deposition of new CENPA-containing nucleosomes at the centromere	43	2.01	1	1
Respiratory electron transport	76	3.56	2	1
RNA Polymerase II Pre-transcription Events	64	3	2	1
Mitotic Prophase	77	3.61	3	1
Activation of the pre-replicative complex	30	1.4	1	1
Mitotic Spindle Checkpoint	19	0.89	1	1
Glucose transport	40	1.87	2	1
Pyruvate metabolism	20	0.936	1	1
Metabolism of amino acids and derivatives	188	8.8	3	1
Metabolism of carbohydrates	247	11.6	11	1
Pyruvate metabolism and Citric Acid (TCA) cycle	41	1.92	2	1
Formation of a pool of free 40S subunits	98	4.59	3	1
Eukaryotic Translation Termination	88	4.12	2	1
Translation	146	6.84	7	1
RNA Polymerase I Transcription Initiation	31	1.45	1	1
RNA Polymerase I Promoter Escape	30	1.4	1	1
RNA Polymerase I Chain Elongation	29	1.36	1	1
RNA Polymerase I Promoter Clearance	32	1.5	1	1
RNA Polymerase II Transcription	108	5.06	5	1
RNA Polymerase I Transcription Termination	31	1.45	1	1
RNA Polymerase I Transcription	34	1.59	1	1
Chromosome Maintenance	75	3.51	1	1
DNA Repair	141	6.6	5	1
Transcription	158	7.4	6	1
Processing of Capped Intronless Pre-mRNA	23	1.08	1	1
Fatty Acyl-CoA Biosynthesis	21	0.983	1	1
Synthesis of very long-chain fatty acyl-CoAs	16	0.749	1	1
RNA Polymerase II Transcription Elongation	43	2.01	2	1
Nucleosome assembly	43	2.01	1	1
Interferon gamma signaling	76	3.56	1	1
GABA synthesis, release, reuptake and degradation	19	0.89	1	1
Interferon alpha/beta signaling	68	3.18	3	1
Meiotic recombination	53	2.48	2	1
Regulation of IFNA signaling	26	1.22	1	1
Interferon Signaling	177	8.29	7	1
Nonsense-Mediated Decay (NMD)	110	5.15	2	1
TRAF6 mediated IRF7 activation	29	1.36	1	1
Ion transport by P-type ATPases	39	1.83	1	1
N-glycan antennae elongation in the medial/trans-Golgi	20	0.936	1	1
Retinoid metabolism and transport	40	1.87	2	1
Nonsense Mediated Decay (NMD) independent of the Exon Junction Complex (EJC)	93	4.35	2	1
Nonsense Mediated Decay (NMD) enhanced by the Exon Junction Complex (EJC)	110	5.15	2	1
Amyloids	53	2.48	2	1
GABA receptor activation	55	2.58	1	1
GABA B receptor activation	39	1.83	1	1
Antigen Presentation: Folding, assembly and peptide loading of class I MHC	24	1.12	1	1
Ion channel transport	177	8.29	7	1
Activation of GABAB receptors	39	1.83	1	1
Inhibition of voltage gated Ca2+ channels via Gbeta/gamma subunits	25	1.17	1	1
